# Supplementary material for: Is There a Role for the Neutrophil-to-Lymphocyte Ratio for Rebleeding and Mortality Risk Prediction in Acute Variceal Bleeding? A Comparative 5-Year Retrospective Study
Source: Diseases. 2025 Aug 16;13(8):265. doi: 10.3390/diseases13080265 (PMC12385447; doi:10.3390/diseases13080265)
Supplement: Supplementary file 1 [file diseases-13-00265-s001.zip]

Archive with 2 entries (2 files):
- Supplementary Table S1.pdf
- Supplementary Table S2-S7.pdf
